# Supplementary material for: Alloferon Affects the Chemosensitivity of Pancreatic Cancer by Regulating the Expression of SLC6A14
Source: Biomedicines. 2022 May 11;10(5):1113. doi: 10.3390/biomedicines10051113 (PMC9138528; doi:10.3390/biomedicines10051113)
Supplement: Supplementary file 1 [file biomedicines-10-01113-s001.zip]

Archive with 1 entries (1 files):
- biomedicines-supplementary.pdf
